# Supplementary material for: Empirical evidence for definitions of episode, remission, recovery, relapse and recurrence in depression: a systematic review
Source: Epidemiol Psychiatr Sci. 2018 May 17;28(5):544–62. doi: 10.1017/S2045796018000227 (PMC7032752; doi:10.1017/S2045796018000227)
Supplement: Supplementary file 1 [file S2045796018000227sup.zip]

Archive with 4 entries (3 files):
- S2045796018000227sup001/
- S2045796018000227sup001/Data_file.sav
- S2045796018000227sup001/PRISMA_Flow-Diagram.doc
- S2045796018000227sup001/Supplementary_table.docx
